# Supplementary material for: Entanglement Characteristic Time from Complex Moduli via i-Rheo GT
Source: Polymers (Basel). 2022 Nov 30;14(23):5208. doi: 10.3390/polym14235208 (PMC9740520; doi:10.3390/polym14235208)
Supplement: Supplementary file 1 [file polymers-14-05208-s001.zip]

Archive with 1 entries (1 files):
- polymers-2004072-supplementary.pdf
